# Supplementary material for: Development of Dispersion Process to Improve Quality of Hyaluronic Acid Filler Crosslinked with 1,4-Butanediol Diglycidyl Ether
Source: Polymers (Basel). 2024 Nov 27;16(23):3323. doi: 10.3390/polym16233323 (PMC11644390; doi:10.3390/polym16233323)
Supplement: Supplementary file 1 [file polymers-16-03323-s001.zip]

Archive with 1 entries (1 files):
- polymers-3305530-supplementary.pdf
